# Supplementary material for: Preparation and Performance Evaluation of Graphene Oxide-Based Self-Healing Gel for Lost Circulation Control
Source: Polymers (Basel). 2025 Jul 22;17(15):1999. doi: 10.3390/polym17151999 (PMC12349317; doi:10.3390/polym17151999)
Supplement: Supplementary file 1 [file polymers-17-01999-s001.zip]

Archive with 1 entries (1 files):
- polymers-3676899-supplementary.pdf
